# Supplementary material for: The Relationship between Subjective Aging and Cognition in Elderly People: A Systematic Review
Source: Healthcare (Basel). 2023 Dec 7;11(24):3115. doi: 10.3390/healthcare11243115 (PMC10743019; doi:10.3390/healthcare11243115)
Supplement: Supplementary file 1 [file healthcare-11-03115-s001.zip]

Archive with 3 entries (2 files):
- healthcare-2727907-supplementary/
- healthcare-2727907-supplementary/Supplementary data 1.docx
- healthcare-2727907-supplementary/Supplementary data 2.docx
